# Supplementary material for: Effects of Ageing in Disinfectant Solution on the Corrosion Resistance and Antimicrobial Behavior of Copper Alloys
Source: Molecules. 2023 Jan 18;28(3):981. doi: 10.3390/molecules28030981 (PMC9921941; doi:10.3390/molecules28030981)
Supplement: Supplementary file 1 [file molecules-28-00981-s001.zip]

Archive with 1 entries (1 files):
- molecules-2100110-supplementary.pdf
